# Supplementary material for: Modeling Floral Induction in the Narrow-Leafed Lupin Lupinus angustifolius Under Different Environmental Conditions
Source: Plants (Basel). 2024 Dec 19;13(24):3548. doi: 10.3390/plants13243548 (PMC11678331; doi:10.3390/plants13243548)
Supplement: Supplementary file 1 [file plants-13-03548-s001.zip]

Archive with 1 entries (1 files):
- plants-3309053-supplementary.pdf
